# Supplementary material for: Cannula complications using elastomeric infusers in Hospital in the Home
Source: JAC Antimicrob Resist. 2020 Jul 7;2(3):dlaa033. doi: 10.1093/jacamr/dlaa033 (PMC8210130; doi:10.1093/jacamr/dlaa033)
Supplement: dlaa033_Supplementary_Data [file dlaa033_supplementary_data.zip]

Archive with 2 entries (2 files):
- Reviewer report 1.docx
- Supplementary_Data.doc
